# Supplementary material for: The Future of Breast Cancer Organized Screening Program Through Artificial Intelligence: A Scoping Review
Source: Healthcare (Basel). 2025 Feb 10;13(4):378. doi: 10.3390/healthcare13040378 (PMC11855082; doi:10.3390/healthcare13040378)
Supplement: Supplementary file 1 [file healthcare-13-00378-s001.zip]

Archive with 1 entries (1 files):
- healthcare-3433662-supplementary.pdf
